# Supplementary material for: N-Rich, Polyphenolic Porous Organic Polymer and Its In Vitro Anticancer Activity on Colorectal Cancer
Source: Molecules. 2022 Oct 28;27(21):7326. doi: 10.3390/molecules27217326 (PMC9657835; doi:10.3390/molecules27217326)
Supplement: Supplementary file 1 [file molecules-27-07326-s001.zip]

Archive with 1 entries (1 files):
- molecules-1957862-supplementary.pdf
